# Supplementary material for: Vinculin is required for interkinetic nuclear migration (INM) and cell cycle progression
Source: J Cell Biol. 2023 Oct 27;223(1):e202106169. doi: 10.1083/jcb.202106169 (PMC10609122; doi:10.1083/jcb.202106169)
Supplement: Table S1 — shows kinetic parameters of INM calculated using the cell trajectories shown in Figs. 4, 5, and 6. [file JCB_202106169_TableS1.xlsx]

## Sheet: Sheet1
	ABINM			BAINM
	Control	Blebbistatin	ShVCL		Control	Blebbistatin	ShVCL
mV	0.25 ± 0.04	0.17 ± 0.05	0.21 ± 0.08		0.45 ± 0.27	0.19 ± 0.005	0.23 ±0.05
dV	0.05 ± 0.04	0.03 ± 0.03	0.05 ± 0.07		0.29 ± 0.19	0.03 ± 0.03	0.05 ± 0.04
dR	0.23 ± 0.16	0.16 ± 0.13	0.23 ± 0.17		0.58 ± 0.15	0.23 ± 0.24	0.21± 0.12
